# Supplementary material for: Exceptionally fast radiative decay of a dinuclear platinum complex through thermally activated delayed fluorescence
Source: Chem Sci. 2021 Mar 22;12(17):6172–80. doi: 10.1039/d1sc00160d (PMC8098751; doi:10.1039/d1sc00160d)
Supplement: SC-012-D1SC00160D-s001 [file SC-012-D1SC00160D-s001.xyz]

142
Coordinates from ORCA-job GS
  C   -7.84318172998497      0.32594307566839     -0.11985763778036
  C   -7.01443455119966      1.43935421522545     -0.10801967597788
  C   -5.61421799289017      1.23012731430560     -0.10261718948061
  N   -5.07325607130631      0.00481526505453     -0.10417766271755
  C   -5.87703778503648     -1.12804650665779     -0.11280696507296
  C   -7.26266996360814     -0.96970039820730     -0.11947756880732
  C   -5.08007372860380     -2.37252791829268     -0.11095304811447
  C   -3.68701414946375     -2.11254774465903     -0.09700151161254
  C   -2.73195138537716     -3.14397617987245     -0.08775302124070
  C   -3.17692004879558     -4.48401811241244     -0.09449529094843
  C   -4.55334967496807     -4.77571488409479     -0.11017939362034
  C   -5.49422472185605     -3.70892982060695     -0.11836308290652
  C   -1.36611647384567     -2.62569458809755     -0.06897801041678
  N   -1.27345313257230     -1.23254725822333     -0.05903217979839
  C   -0.06703248863700     -0.65645175484778     -0.04007750616125
  N   1.08477247344639     -1.33572634169052     -0.03178035799997
  C   1.05564941356117     -2.73157185309120     -0.04327334202449
  C   -0.18508757518515     -3.37483868438206     -0.06085030624622
  C   -4.89639357125338      2.47425961657243     -0.08070105599988
  C   -5.86051353385558      3.51974573536850     -0.07043145089705
  C   -5.44172360554751      4.84212718616049      0.02116647268395
  C   -4.04626411096747      5.09290287232121      0.07251707840969
  C   -3.09892810523997      4.07370433486876      0.03917358340969
  C   -3.48161358691790      2.69850168183934     -0.03270566749515
  Pt  -3.10477172174128     -0.28710334992026     -0.07855430013547
  O   -2.57580289071244      1.75148725667170     -0.04092989602031
  C   -7.28751376781968      2.94262765497517     -0.13559980668907
  C   -7.99449940016962      3.26939617826748     -1.48145591309187
  C   -8.14983409867516      3.39686580144465      1.06327020452260
  C   -8.29384614902071      4.73936698322254     -1.76846144709943
  C   -9.02722981786861      4.93550671745870     -3.09653034359611
  C   -9.32678519926862      6.40108063612719     -3.40117211108353
  C   -7.59220000058039      3.02998895950630      2.43691479312788
  C   -8.46330829657701      3.53236476698266      3.58831964982180
  C   -7.90656675616826      3.16199488729722      4.96124472225217
  C   -5.07951117181090     -6.22030287776427     -0.11929639739073
  C   -3.94226207041588     -7.24959544876634     -0.09522233534826
  C   -5.96600340146438     -6.45145710571844      1.12060173235223
  C   -5.91548438821779     -6.45208674670449     -1.39361460430881
  C   2.37320673696759     -3.36641725591736     -0.03548372428295
  C   3.41504319989476     -2.41878917799670     -0.01742357829547
  C   4.77722037096532     -2.79649077488019     -0.00623954948312
  C   5.08278951291861     -4.16614604879129     -0.01429092094066
  C   4.05770664796150     -5.14481957905536     -0.03347471891981
  C   2.70698382921327     -4.73402226419446     -0.04384559490471
  C   5.67739014992838     -1.62599875021429      0.01311532514363
  N   4.97560942054964     -0.42702354864999      0.01513159279261
  C   5.62137369795469      0.74680754819011      0.03139320164873
  C   7.03279262812839      0.83161046151852      0.05030535611552
  C   7.76194755286698     -0.34985700092972      0.05019368677935
  C   7.07160215167313     -1.58928001408608      0.02949739407657
  C   5.01819210768551      2.05021170233990      0.03381936593096
  C   3.62633346186048      2.39252781369213      0.03043279728727
  C   3.35628471195019      3.79506042261764      0.04887639587656
  C   4.38448396551994      4.73176379643161      0.06730934072272
  C   5.75459174772088      4.36547646826175      0.06633350884471
  C   6.07124918291766      3.00968885271804      0.04958169779646
  C   4.37530087861564     -6.65037091364182     -0.04457509063057
  C   5.88449900729236     -6.92524657160719     -0.02800053856782
  C   3.74957604888850     -7.31610343825239      1.19707220790191
  C   3.78204750453643     -7.28945118402853     -1.31585836052430
  C   7.44542482519071      2.30450885974398      0.06794003792943
  C   8.21463645970195      2.54721075899912      1.39752224064539
  C   8.79292908296892      3.93560615032583      1.66606130428318
  C   9.40745430664400      4.04193514313872      3.06305292132325
  C   10.01412960127760      5.41457340566512      3.34366181483618
  C   8.31423069042377      2.58189853716231     -1.19457094453792
  C   8.44621964140309      4.02208742987384     -1.69458882283586
  C   9.40112325656802      4.12933710353262     -2.88472651358412
  C   9.51476768589093      5.55115790507362     -3.42944188281851
  Pt  2.98965553883636     -0.55050056942578     -0.00510843643349
  O   2.64327391744302      1.52551150105783      0.01318118868217
  H   -8.93978239285707      0.43185543114306     -0.12658714854588
  H   -7.90064115490808     -1.86446694700710     -0.12459411990626
  H   -2.44694983046960     -5.30660846682401     -0.08667460098834
  H   -6.57028393171791     -3.95010471864434     -0.13011638236927
  H   -0.01849873450004      0.44654041924483     -0.03058911989694
  H   -0.23509452692806     -4.47287842025127     -0.06941321145532
  H   -6.15728987533042      5.67525516034634      0.06824162806244
  H   -3.69754737042092      6.13463753356955      0.14419552642582
  H   -2.02253318699463      4.29353057223681      0.08158022015356
  H   -8.94914378180376      2.69566500728256     -1.50308364570566
  H   -7.37107126884902      2.85977014840661     -2.30607816984478
  H   -8.27563953225532      4.50026651645504      1.00657822108226
  H   -9.17195738691612      2.96860955945587      0.94351971504182
  H   -7.34470399718544      5.31637310955217     -1.78848556896607
  H   -8.90700666673771      5.17678312644814     -0.94927984939569
  H   -9.97392592238359      4.35097678748276     -3.08108925934760
  H   -8.41671807740229      4.49609164147753     -3.91636241695874
  H   -9.85946048202946      6.52344155047486     -4.36511348393372
  H   -8.39157152906330      6.99609595164087     -3.45563953226494
  H   -9.95749599941425      6.85346402213938     -2.60716758635588
  H   -7.48132320938897      1.92497291989429      2.51529987143520
  H   -6.56611138016907      3.44785555784836      2.53933915807749
  H   -8.56879386630217      4.63746013834222      3.50927804163458
  H   -9.49258257162742      3.12415410513158      3.47510034523498
  H   -8.54694629756339      3.53531616120238      5.78482955169056
  H   -7.82122695933782      2.06093560219607      5.07342053666282
  H   -6.89063357629430      3.58381468049455      5.10665060358030
  H   -4.36605880490542     -8.27387422000041     -0.10078463222118
  H   -3.28310368187414     -7.15487722947620     -0.98220931846526
  H   -3.31800214475863     -7.14974485821267      0.81604878123841
  H   -6.36509361239507     -7.48676007697308      1.12043458598412
  H   -6.83043877779701     -5.75763013624426      1.14476189897663
  H   -5.38675467309930     -6.30277405705451      2.05442338015849
  H   -5.29845443188985     -6.30652028635160     -2.30339125424076
  H   -6.31713789302649     -7.48630209208491     -1.40787154854865
  H   -6.77578197017734     -5.75536329192130     -1.45358895877223
  H   6.13429679965838     -4.48738771298164     -0.00565088154851
  H   1.91300311307053     -5.49916023962339     -0.05907282240641
  H   8.86311922562738     -0.33988538154740      0.06601673065712
  H   7.62900865091947     -2.53638575989181      0.02801262105934
  H   2.30113720132044      4.10361007662302      0.04810246736726
  H   4.12416452934702      5.80143612238029      0.08163904584778
  H   6.52816154283439      5.14464179097833      0.07393658112504
  H   6.06290329644408     -8.01958485553644     -0.03608671803125
  H   6.39082295524567     -6.49717974645340     -0.91691190447661
  H   6.36807658126614     -6.51375003996842      0.88115857702015
  H   3.96111771742679     -8.40586307830270      1.19763885793785
  H   2.64878734840156     -7.18372018605070      1.22180685215185
  H   4.16216324223209     -6.88245200924189      2.13013452666913
  H   4.22043537528086     -6.83809913417959     -2.22855236550361
  H   3.99119016059159     -8.37954201630580     -1.33311713533920
  H   2.68271658707230     -7.15313682236734     -1.36763986642841
  H   9.04657508638626      1.80715388243300      1.43929810265797
  H   7.52791108358528      2.28032073967897      2.23097496561267
  H   7.99950962849352      4.70665314521080      1.55911116232504
  H   9.57182436336241      4.18001353055893      0.91153401057738
  H   10.18432676042256      3.25347786955856      3.18156148901491
  H   8.62630080751784      3.81020550455464      3.82040475085526
  H   10.45196529543352      5.47498942834727      4.35960633897697
  H   9.24818237789811      6.21370116235898      3.25975222454207
  H   10.81758316643034      5.65293980583076      2.61574413266182
  H   9.32955892696494      2.16584738987980     -0.99720209008893
  H   7.90130785019636      1.97613371821830     -2.03060525201110
  H   7.44577330004149      4.40159443243629     -1.99270993378845
  H   8.80023184199875      4.69649833153902     -0.88581494818754
  H   10.40636081322184      3.75826449820020     -2.58276504413227
  H   9.05746253286435      3.44147818225151     -3.68932737139053
  H   10.20931182519341      5.61132853598377     -4.29086874920252
  H   8.52704384164781      5.92838408929290     -3.76608032630942
  H   9.88388237863293      6.24947151071479     -2.64936414382602
