# Supplementary material for: Exceptionally fast radiative decay of a dinuclear platinum complex through thermally activated delayed fluorescence
Source: Chem Sci. 2021 Mar 22;12(17):6172–80. doi: 10.1039/d1sc00160d (PMC8098751; doi:10.1039/d1sc00160d)
Supplement: SC-012-D1SC00160D-s002 [file SC-012-D1SC00160D-s002.xyz]

142
Coordinates from ORCA-job S1-TDDFTopt
  C   -7.84913332394554      0.32707669493268     -0.12851785359527
  C   -7.01812032605725      1.44162901582303     -0.11229368339672
  C   -5.62184613747676      1.22780281464249     -0.10552956269027
  N   -5.07856194233338      0.00565061800172     -0.10975779665760
  C   -5.88007133463895     -1.12481848940102     -0.12213528729591
  C   -7.26885203063736     -0.96540336061772     -0.13057335219608
  C   -5.08659761436405     -2.37127281703412     -0.12174254748218
  C   -3.69599245495306     -2.12239143702410     -0.10513640340943
  C   -2.73762759575240     -3.15548196405536     -0.09686199456642
  C   -3.20299466632911     -4.48861572258259     -0.10928406552289
  C   -4.58448645108912     -4.77226997773925     -0.12775253706958
  C   -5.52016810392480     -3.70552319494260     -0.13318658339364
  C   -1.36912805521762     -2.65050186479245     -0.07384682772047
  N   -1.27581839989675     -1.22744517795496     -0.06129718275885
  C   -0.06796890408933     -0.66165054660037     -0.04009555256495
  N   1.07982954017299     -1.33367330725756     -0.03002352537102
  C   1.05916632480679     -2.75641051820715     -0.04083653357161
  C   -0.18915866410657     -3.38980966320247     -0.06291246268707
  C   -4.90065118067497      2.47659125213829     -0.07808352620112
  C   -5.86143502623940      3.51952635558463     -0.06587964047647
  C   -5.44315746830242      4.84555018390429      0.03112543777328
  C   -4.05038598822456      5.10104415011942      0.08569455100362
  C   -3.10309813408454      4.08132395162215      0.04988662218701
  C   -3.48411420304965      2.70351647978518     -0.02732994998538
  Pt  -3.10265373020592     -0.29685565119260     -0.08236130151038
  O   -2.57850973669374      1.76225738766193     -0.03789522795702
  C   -7.28974270113341      2.94512661597848     -0.13421784793495
  C   -7.99398281566689      3.27977713750565     -1.47912639941231
  C   -8.15212127432578      3.39392833720687      1.06666107860744
  C   -8.29934965118497      4.75005143336509     -1.75863010356332
  C   -9.02604099361935      4.95089728800518     -3.08970015214777
  C   -9.33304854614388      6.41659826319965     -3.38634555104021
  C   -7.58565389099681      3.03421935604619      2.43868847996589
  C   -8.46786833258816      3.51062367343581      3.59274802617116
  C   -7.89662161651621      3.15573257767976      4.96390782990599
  C   -5.11559636168722     -6.21568829333964     -0.14151467403459
  C   -3.98427697556282     -7.25202509160813     -0.13469490935245
  C   -5.99232914990474     -6.45197427415368      1.10451421115414
  C   -5.96436213121254     -6.43818900806468     -1.40920895256109
  C   2.37619079211902     -3.38584157178899     -0.02710091395014
  C   3.43166840103951     -2.44981372847823     -0.00662987971119
  C   4.78594566330988     -2.80962776835337      0.00926817326845
  C   5.11771425369939     -4.18561614896700      0.00522096763195
  C   4.09417153411431     -5.15345559177533     -0.01523198228643
  C   2.73325374629384     -4.74709611050188     -0.03143708169233
  C   5.68113656125716     -1.63532935259602      0.02712511900622
  N   4.98965075927976     -0.44009952842666      0.02334428885021
  C   5.64199041876778      0.72360184788821      0.03549297486117
  C   7.04354962179664      0.82297495530012      0.05589548283695
  C   7.77531903384892     -0.36535992589170      0.06321373265782
  C   7.08481003415432     -1.59502201200221      0.04653576991945
  C   5.03315789481011      2.04087689465757      0.02988217547893
  C   3.63849235992409      2.39915757667052      0.02280445041727
  C   3.36045381085410      3.80637323733722      0.03234034691258
  C   4.38967805574297      4.74214966862875      0.04607448283782
  C   5.75084401286733      4.35725010864491      0.04888278970136
  C   6.07452937284776      2.99123956743275      0.04145286252760
  C   4.40658047238571     -6.65945831114735     -0.02053295555377
  C   5.91482932378396     -6.93969264569156     -0.00252264296255
  C   3.77895097291686     -7.31803067473623      1.22416432706182
  C   3.81188761868161     -7.30260029078998     -1.28927906158442
  C   7.45185752777901      2.29623514433966      0.06598657496058
  C   8.21530194289823      2.55502372759090      1.39684320740199
  C   8.79551948901789      3.94524798887041      1.65283070177996
  C   9.41712375388247      4.05921813059841      3.04639982566199
  C   10.02621830683453      5.43278862573931      3.31600952021045
  C   8.32006243547981      2.58128141800718     -1.19546973119155
  C   8.42355607251250      4.02060165023878     -1.70610598216332
  C   9.41252753041161      4.14618829726376     -2.86630056612957
  C   9.49471560568818      5.56378077958816     -3.42706555695852
  Pt  2.98460458990067     -0.57545785363613     -0.00169688886654
  O   2.66289623849517      1.54273314752187      0.00949321186441
  H   -8.94583156642534      0.43286480481963     -0.13649737885604
  H   -7.90558045775071     -1.86102614755394     -0.13880054618868
  H   -2.48025589450956     -5.31750861893201     -0.10368947969347
  H   -6.59838792231909     -3.93505706780763     -0.14641141563783
  H   -0.02392506247016      0.44075810697064     -0.03018031483817
  H   -0.24022640554823     -4.48896247858006     -0.07225724341967
  H   -6.16169465497013      5.67614619002384      0.08064757034759
  H   -3.70437767375689      6.14334767954856      0.16208664743939
  H   -2.02631653017300      4.29938334112224      0.09453071811117
  H   -8.94585445325296      2.70199307165204     -1.50816525045120
  H   -7.36624327085161      2.87759792464837     -2.30408094416609
  H   -8.29187100934930      4.49569470504444      1.00972764298779
  H   -9.16904016974381      2.95267376325207      0.95093580369237
  H   -7.35315381736497      5.33247146055516     -1.76968912492944
  H   -8.91938932025419      5.17943157638138     -0.94030827565902
  H   -9.96899847002659      4.36040397649385     -3.08377222928643
  H   -8.40794776833593      4.52064225736546     -3.90865377744980
  H   -9.85746499354502      6.54282707326004     -4.35430083019667
  H   -8.40135358356100      7.01823611512108     -3.42723152490621
  H   -9.97427108192733      6.85865566145575     -2.59492244000055
  H   -7.44844823312279      1.93206910165787      2.51160592265541
  H   -6.56988041689879      3.47578153088428      2.54278693605051
  H   -8.60601356837473      4.61221517405719      3.51503923967694
  H   -9.48495225302090      3.07265255102714      3.48182514436666
  H   -8.54639883377439      3.50746564331930      5.78974784042804
  H   -7.77595990632402      2.05785828972928      5.07383974883798
  H   -6.89403931035632      3.60910680123586      5.10715607484635
  H   -4.41471940643580     -8.27381557132021     -0.14560629206486
  H   -3.33129315088297     -7.15196127388718     -1.02540347845931
  H   -3.35168892886022     -7.16272005875037      0.77172217720927
  H   -6.39499574034637     -7.48625200774878      1.10272647944945
  H   -6.85258035039662     -5.75380044355130      1.13887653953026
  H   -5.40420128624546     -6.30911569243471      2.03367601252181
  H   -5.35590174495222     -6.28489874701938     -2.32346577906561
  H   -6.36658478416573     -7.47245111053804     -1.42781880889534
  H   -6.82384872206823     -5.73977376922231     -1.45479819985983
  H   6.17070111275758     -4.49841875369547      0.01782350231681
  H   1.94676547081553     -5.51941605507616     -0.04786033815260
  H   8.87646952712245     -0.35782682905284      0.08104802395220
  H   7.63939372883711     -2.54346974505304      0.05008012528192
  H   2.30349519249201      4.10683712011545      0.02787637086316
  H   4.13993706246533      5.81332646950359      0.05301934366471
  H   6.53225795824635      5.12842985524633      0.05319719207434
  H   6.09132971446972     -8.03446352591748     -0.00718811732947
  H   6.42169106404723     -6.51409894645001     -0.89234437779055
  H   6.39800710890334     -6.52563603999173      0.90570061055711
  H   3.98493310443122     -8.40897642963415      1.22810301042287
  H   2.67955184586742     -7.17818805937845      1.25083310002499
  H   4.19619614374998     -6.88300682688541      2.15457805376098
  H   4.25262913274173     -6.85593261248003     -2.20318809548212
  H   4.01866006781614     -8.39330960622417     -1.30149671538483
  H   2.71349426981080     -7.16294525972144     -1.34286837363339
  H   9.04659112445915      1.81553719138412      1.44400774098433
  H   7.52944255971623      2.29264416853889      2.23231544153179
  H   8.00502114692390      4.71988864168982      1.54617777654613
  H   9.57089009893511      4.18428244608365      0.89305598552494
  H   10.19313349694422      3.27021992118203      3.16391976485648
  H   8.63996025886220      3.83213993648791      3.80905399339093
  H   10.46542445814036      5.49822666811838      4.33073569555440
  H   9.26136482776710      6.23269686278596      3.22937664905525
  H   10.82931543482177      5.66559749921488      2.58605768790194
  H   9.34249009856049      2.19146410182326     -0.98532676617349
  H   7.92878026142437      1.95812562006576     -2.02852687168963
  H   7.42351563462982      4.36723630061211     -2.04510124457974
  H   8.73003357243829      4.71370744988690     -0.89370915766314
  H   10.41873737713518      3.81470649099870     -2.52513754478507
  H   9.11981779515603      3.43563617078015     -3.67101741325004
  H   10.21624522441379      5.63571150468402     -4.26475371773622
  H   8.50733610722881      5.90183920034139     -3.80383628211560
  H   9.81328860068582      6.28509677933357     -2.64588620806636
