# Supplementary material for: Exceptionally fast radiative decay of a dinuclear platinum complex through thermally activated delayed fluorescence
Source: Chem Sci. 2021 Mar 22;12(17):6172–80. doi: 10.1039/d1sc00160d (PMC8098751; doi:10.1039/d1sc00160d)
Supplement: SC-012-D1SC00160D-s003 [file SC-012-D1SC00160D-s003.xyz]

77
Coordinates from ORCA-job GSopt
  C   12.16689064466944      8.32959681262012      5.85945471602582
  C   12.99972936987651      9.44059759058081      5.88190906763370
  C   14.39812785283595      9.22554231186285      5.89746666396540
  N   14.93425239824473      7.99867427189347      5.89667947646563
  C   14.12789188848621      6.86794770203729      5.87913963401314
  C   12.74211535399083      7.03219852820320      5.86085912153889
  C   14.92008887754710      5.62023535293436      5.88864427325297
  C   16.31213033979155      5.87463982796585      5.91862292729247
  C   17.26830645736143      4.84716194577486      5.94227021570781
  C   16.82063462631341      3.51097762289981      5.93375211956929
  C   15.44103930287409      3.21921918905159      5.90065159985423
  C   14.50139141810309      4.28316981276181      5.87777074772304
  C   18.64190353362859      5.37233011348833      5.97799700520179
  N   18.72899224346235      6.75729651715532      5.98540701859898
  C   19.93047678686072      7.36585465539748      6.01808493991917
  C   21.12445878807876      6.64380375332872      6.04455742873718
  C   21.06413074755316      5.24273710623843      6.03760096623845
  C   19.81911857385951      4.60971424286771      6.00448679966601
  C   15.12218389788165     10.46806186632100      5.92941432127494
  C   14.16148322305182     11.51639824596896      5.93533144059782
  C   14.58113359807782     12.83856609671541      6.03434818288464
  C   15.97592193684240     13.08671994633915      6.09762780370379
  C   16.92055679898988     12.06468485585766      6.06912558901254
  C   16.53808070326329     10.68913870792479      5.99044573317633
  Pt  16.90318455535174      7.69736527924977      5.94316662013814
  O   17.44386710252949      9.74258015765434      5.98821322868497
  C   12.73247951784811     10.94483076664270      5.85996810238884
  C   12.03137170460225     11.28200896099597      4.51393962556707
  C   11.86766800823621     11.39607003908421      7.05847989729649
  C   11.73817464307085     12.75457861529656      4.23350434057131
  C   11.00628084457551     12.96034205126177      2.90612896673945
  C   10.71299732413749     14.42861994146291      2.60834283928821
  C   12.41979179970730     11.02008975697079      8.43191104261534
  C   11.54668103768518     11.51846694711394      9.58352261183378
  C   12.09908207437400     11.13987109179458     10.95600636182925
  C   14.91665865507044      1.77332649201777      5.88631359769423
  C   16.05308550833097      0.74438339598511      5.94508922020405
  C   13.99893771698618      1.54600129365643      7.10402383383175
  C   14.11306313601170      1.53375634059910      4.59277287251332
  H   11.07068613125296      8.43958414564436      5.84408704010496
  H   12.10076319106103      6.13991498320481      5.84839436514337
  H   17.54841193593243      2.68655949224855      5.95372231363190
  H   13.42514876607782      4.04382702732160      5.85218591043449
  H   19.89287996814696      8.46726963769285      6.02330394530472
  H   19.74011508388816      3.51310639264106      5.99828091463710
  H   13.86613305580843     13.67228865525513      6.07877756270851
  H   16.32646750674077     14.12749905988606      6.17534949935699
  H   17.99696389481570     12.28301455996964      6.12160388863936
  H   11.07465521766031     10.71196921128803      4.48604804131605
  H   12.65582526091151     10.87427961336287      3.68918616346699
  H   11.74522268129969     12.50018629411891      7.00752073112297
  H   10.84474931086772     10.97123916880437      6.93334991492921
  H   12.68976335556912     13.32759788977212      4.21708332009774
  H   11.12644508002935     13.19075039665843      5.05443717258639
  H   10.05714350812131     12.37976636432064      2.91839819626555
  H   11.61511271355172     12.52217599336613      2.08437214954747
  H   10.18158889532825     14.55811086560251      1.64460535702256
  H   11.65072520745080     15.02002846451572      2.55781024150422
  H   10.08357285376339     14.87966698632543      3.40412755953094
  H   12.52743391592399      9.91440830170067      8.50420081731770
  H   13.44674840826472     11.43449121009149      8.53973699520074
  H   11.44359072235089     12.62420247156419      9.50999330093075
  H   10.51687157422524     11.11294318462461      9.46570611587450
  H   11.45741606985827     11.51007099391178     11.78004004743584
  H   12.18211196165291     10.03807645410216     11.06249742379745
  H   13.11552739567080     11.55889429108109     11.10608480783862
  H   15.62954131180864     -0.28012333058139      5.93739573728770
  H   16.73377329515130      0.83235836535109      5.07379346220673
  H   16.65560860263544      0.85233771298913      6.86990366442095
  H   13.60300357321335      0.50933664694432      7.09991196911258
  H   13.13235961286381      2.23746740449092      7.10146711827528
  H   14.55334739470091      1.70238077524807      8.05160648412955
  H   14.75289285703648      1.67511151424133      3.69818105118568
  H   13.71131745370270      0.49948835237870      4.57328000494400
  H   13.25578644263679      2.23146776762164      4.50829605759844
  H   22.08334277869952      7.17813242145682      6.07052694802180
  H   21.98738761086436      4.64582706930878      6.05807141771957
