# Supplementary material for: Exceptionally fast radiative decay of a dinuclear platinum complex through thermally activated delayed fluorescence
Source: Chem Sci. 2021 Mar 22;12(17):6172–80. doi: 10.1039/d1sc00160d (PMC8098751; doi:10.1039/d1sc00160d)
Supplement: SC-012-D1SC00160D-s004 [file SC-012-D1SC00160D-s004.xyz]

77
Coordinates from ORCA-job S1-TDDFTopt
  C   12.15729647133072      8.29493139455289      5.86582410000288
  C   12.99682294871277      9.44433797601859      5.89283861648085
  C   14.37814281198423      9.21041397542447      5.90985968514604
  N   14.94807427956322      8.01384023742621      5.91194608581792
  C   14.15575351616534      6.85127860635308      5.89328904624622
  C   12.73710826061527      7.03082332661383      5.87018777721757
  C   14.92698816853083      5.62866289586948      5.90123763823631
  C   16.32778893171746      5.85122601497429      5.92893517011039
  C   17.28395329580152      4.83861830374215      5.94456732199690
  C   16.83978818883596      3.48416380135276      5.93069217203572
  C   15.45718990066407      3.21284761764487      5.90212996911994
  C   14.51189321715473      4.26991113152193      5.88746635109662
  C   18.65224311864412      5.35422801381296      5.97598292158226
  N   18.76817169941661      6.73835984377819      5.98735385260830
  C   19.97392222506084      7.32653070380105      6.01816437231463
  C   21.16408866023875      6.58957468224517      6.03882960491322
  C   21.07644505429841      5.19026338761365      6.02686344300682
  C   19.82407397242501      4.57369527934284      5.99535893711831
  C   15.10545132621128     10.48013114538103      5.93747036995852
  C   14.15767878202740     11.50882045575811      5.93570213607455
  C   14.59234167300580     12.84624017817471      6.03139576961584
  C   15.97734312008255     13.12271316702189      6.08942727931440
  C   16.92129146556115     12.10014411034578      6.06542499910066
  C   16.52003239591191     10.72187384661181      5.99648531019576
  Pt  16.92558967406619      7.68505645426615      5.95176732692125
  O   17.41446307645799      9.78148496484325      5.99737270108045
  C   12.72618610902247     10.94549370026578      5.86121189705510
  C   12.03935627348332     11.30347261265685      4.51188314421779
  C   11.86452176580459     11.42377156832080      7.05439635155752
  C   11.73628137932210     12.77517125781424      4.23342822039386
  C   11.00115873930516     12.97887658611989      2.90705352620121
  C   10.69923622248261     14.44527269207814      2.60915023514025
  C   12.40259996505937     11.04974233116786      8.43390088938621
  C   11.50609519474328     11.52870714385793      9.57600627431726
  C   12.04931189370147     11.15792895822102     10.95433589498412
  C   14.92836032978375      1.76728121109047      5.88674414782136
  C   16.05964903210677      0.73077726596207      5.90092021503485
  C   14.04544181455523      1.52994791637129      7.12807817230534
  C   14.08742817245741      1.54079769549526      4.61472197805920
  H   11.06005248758747      8.39157289804579      5.84501636971515
  H   12.10454969366492      6.13177052036079      5.85480450766044
  H   17.56773734809414      2.66257001043041      5.94339105385935
  H   13.43700875759366      4.02996397331115      5.86499644420112
  H   19.96195651964794      8.42762602231033      6.02564595370710
  H   19.72799714270121      3.47906314292656      5.98494462672723
  H   13.86764739344225     13.67182677489603      6.07654717890511
  H   16.31392628468791     14.16702821048536      6.16065395896084
  H   17.99977414045668     12.30636650117312      6.11177013456271
  H   11.08746649422530     10.72753517012286      4.47315290303700
  H   12.66974313716887     10.89832203883931      3.69063041633750
  H   11.73946582144100     12.52825972082814      6.99763102589158
  H   10.84235322442881     11.00027556443541      6.92583800817787
  H   12.68143488063298     13.36142779193910      4.21041469205857
  H   11.12363567291564     13.20868584947454      5.05505280278488
  H   10.05576562954391     12.39310539513321      2.92348633527106
  H   11.60968474291172     12.54220001633535      2.08445549125206
  H   10.16669863303604     14.57096546456371      1.64571061386879
  H   11.63318678724030     15.04281982263384      2.55690044599785
  H   10.06716553247181     14.89299842613469      3.40468691558153
  H   12.52632844233638      9.94617664552794      8.49634094914407
  H   13.42240323961632     11.47669769903046      8.56578340102918
  H   11.37880509014408     12.63217545333852      9.50453407214779
  H   10.48756442316397     11.10079978225578      9.44347348148966
  H   11.38764485153845     11.50887448028069     11.77088907773052
  H   12.15807157120105     10.05825283355508     11.05720261619871
  H   13.05296010781828     11.60152743620940     11.12049387047240
  H   15.63001796005601     -0.29151424023251      5.88802522843775
  H   16.71776632199686      0.83266759866629      5.01427308632561
  H   16.68670144390671      0.82275151669667      6.81082185204770
  H   13.64691736208356      0.49379479978187      7.12641330224904
  H   13.18451110202704      2.22691861729724      7.15665655232829
  H   14.62921378715993      1.67692129602958      8.05947322310624
  H   14.70150992015889      1.69657809929326      3.70453098755626
  H   13.69005919568828      0.50444261927277      4.59389957780951
  H   13.22720552802619      2.23726974112579      4.56387999834586
  H   22.13027805972566      7.10946527289214      6.06355402918943
  H   21.99002573284723      4.57766959518605      6.04198957594745
